# Supplementary material for: Suppression of BRCA1 sensitizes cells to proteasome inhibitors
Source: Cell Death Dis. 2014 Dec 18;5(12):e1580–. doi: 10.1038/cddis.2014.537 (PMC4649846; doi:10.1038/cddis.2014.537)
Supplement: Supplementary Table S2 [file cddis2014537x7.xls]

## Sheet: Graphs
ID Drug	Name Drug	DSS	siControl (C) IC50 (nM)	GRAPH	DSS	siBRCA1 (B) IC50 (nM)	GRAPH	delta DSS (C-B)	IC50 ratio (C/B)	Molecular target
FIMM023814-001	Etoposide	2.90225	7582		10.0132	91.919		-7.11093	82.4857	Topoisomerase II inhibitor
FIMM000263-003	Camptothecin	10.9032	327.52		16.8677	45.572		-5.96445	7.18687	Topoisomerase I inhibitor
FIMM023830-001	Bortezomib	32.1801	18.604		37.8614	6.9137		-5.68129	2.69089	Proteasome inhibitor (26S subunit)
FIMM100346-001	Carfilzomib	33.6598	13.643		39.3178	4.0136		-5.65805	3.39919	Proteasome inhibitor (26S subunit)
FIMM000274-002	Lapatinib	0	8333.3		4.8357	1145.1		-4.8357	7.27736	HER2, EGFR inhibitor
FIMM001062-002	Thioguanine	0	8333.3		3.7136	1848.4		-3.7136	4.50839	Antimetabolite; Purine analog
FIMM003741-001	AZD 7762	13.7422	581.5		17.3518	241.78		-3.60958	2.40508	Chk1 inhibitor
FIMM000298-003	Celecoxib	0	8333.3		3.29474	1354.9		-3.29474	6.15049	Selective COX−2 inhibitor
FIMM003684-002	Irinotecan	3.11031	575.66		6.17854	759.54		-3.06822	0.757906	Topoisomerase I inhibitor
FIMM100347-001	LY2784544 (Gandotinib)	3.17687	5450.2		6.14581	1379.6		-2.96894	3.95057	JAK2 inhibitor
FIMM003754-001	RDEA119 (Refametinib)	12.3133	146.01		14.9451	92.204		-2.63176	1.58355	MEK1/2 inhibitor
FIMM000491-002	Paclitaxel	27.2158	11.169		29.8194	6.5985		-2.60362	1.69266	Mitotic inhibitor
FIMM003795-001	Roscovitine	0	8333.3		2.37282	5502.3		-2.37282	1.51451	CDK2/7/9 inhibitor
FIMM003727-001	Amonafide	6.72078	2164.3		8.97789	1792.1		-2.2571	1.20769	Topoisomerase inhibitor /DNA intercalator
FIMM100364-001	BAY 73-4506	2.70999	813.14		4.52454	899.74		-1.81455	0.90375	B−Raf, c−Kit, VEGFR2 inhibitor
FIMM001220-002	Pipobroman	0	8333.3		1.55261	8084.9		-1.55261	1.03072	Alkylating agent
FIMM003768-001	Sunitinib	4.27916	3522.8		5.44413	2774.4		-1.16498	1.26975	Broad TK inhibitor
FIMM000822-002	Mitotane	0	8333.3		1.03243	6223.4		-1.03243	1.33903	Antineoplastic agent
FIMM100367-001	LY 333531 mesylate	4.41484	3773.8		5.43224	2721.3		-1.0174	1.38676	Protein kinase Cβ inhibitor
FIMM000173-001	Idarubicin	20.9578	114.85		21.9583	91.444		-1.00044	1.25596	Topoisomerase II inhibitor
FIMM003738-001	Tivozanib	2.37346	2461		3.36284	6479.6		-0.989376	0.379807	VEGFR1, 2, 3, c−Kit, PDGFRB inhibitor
FIMM003743-001	AZD8055	18.215	88.774	-	19.1281	45.895	-	-0.91314	1.93428	mTOR inhibitor
FIMM023827-001	Decitabine	0	8333.3	-	0.894704	6287.9	-	-0.894704	1.32529	Nucleoside analog, DNA methyl transferase inhibitor
FIMM003715-001	Foretinib	12.8081	585.46	-	13.6223	503.09	-	-0.814244	1.16373	MET, VEGFR2 inhibitor
FIMM003707-001	Navitoclax	10.2992	820.75	-	11.0287	834.67	-	-0.729493	0.983323	Bcl−2 inhibitor
FIMM003794-001	Sorafenib	4.57365	3501.3	-	5.2461	2953.4	-	-0.672451	1.18551	Tyrosine protein kinases (VEGFR and PDGFR) and Raf kinases inhibitor
FIMM003730-001	Ponatinib	15.4203	363.3	-	16.0272	296.85	-	-0.606898	1.22385	Broad TK inhibitor
FIMM000370-002	Vinblastine	30.8984	5.646	-	31.4137	5.7195	-	-0.515295	0.987149	Mitotic inhibitor
FIMM000377-003	Chlorambucil	0	8333.3	-	0.465477	4964.4	-	-0.465477	1.67861	Nitrogen mustard alkylating agent
FIMM003773-001	EMD1214063	3.58399	4017.3	-	3.92495	3765.8	-	-0.340966	1.06679	c−Met inhibitor
FIMM003720-001	ABT-751	13.5271	307.95	-	13.8617	253	-	-0.33453	1.21719	Tubulin inhibitor. Colchicine site binding depolymerizer
FIMM023832-001	NVP-BEZ235 (Dactolisib)	16.604	10.207	-	16.9063	8.8288	-	-0.30227	1.1561	PI3K/mTOR inhibitor
FIMM023795-001	Rapamycin (Sirolimus)	15.257	0.8333	-	15.5401	0.9043	-	-0.283008	0.921486	Binds FKBP12, causes inhibition of mTOR
FIMM003735-001	PF-04691502	18.6388	128.71	-	18.9175	124.52	-	-0.278645	1.03365	PI3K/mTOR inhibitor
FIMM003742-001	AZD1152-HQPA	7.79521	85.523	-	7.97056	104.29	-	-0.175357	0.82005	Aurora B inhibitor
FIMM000439-003	Fluorouracil	0.956448	7029.2	-	1.12728	6715.9	-	-0.170833	1.04665	Antimetabolite
FIMM000469-001	Levamisole	0	4166.7	-	0.142194	3165	-	-0.142194	1.31649	Immunomodulatory agent
FIMM003786-001	Temsirolimus	14.4473	4.0158	-	14.5815	3.8958	-	-0.134186	1.0308	Binds FKBP12, causes inhibition of mTOR
FIMM003769-001	Vandetanib	7.24795	1856.3	-	7.30702	1848.5	-	-0.0590674	1.00422	VEGFR,EGFR, RET inhibitor
FIMM023813-001	Dexrazoxone	0	8333.3	-	0.0528586	7399.6	-	-0.0528586	1.12618	Intracellular chelating agent
FIMM003712-001	Obatoclax	14.9795	355.14	-	15.0293	399.22	-	-0.0498208	0.889585	Bcl-2 inhibitor
FIMM000249-003	Tretinoin	0	8333.3	-	0.0479198	7471.2	-	-0.0479198	1.11539	Retinoic acid receptor agonist
FIMM000403-003	Cyclophosphamide	0	8333.3	-	0.034346	7693	-	-0.034346	1.08323	Alkylating agent
FIMM003734-001	Cediranib	0	8333.3	-	0.022069	7942.2	-	-0.022069	1.04924	KDR/Flt/VEGFR inhibitor
FIMM003775-001	Dasatinib	26.9904	11.313	-	26.9993	11.033	-	-0.00889584	1.02538	BCR/Abl, Src,c-Kit, EphR Inhibitor
FIMM000060-002	Pilocarpine	0	8333.3	-	0	8333.3	-	0	1	Muscarinic receptor agonist
FIMM000076-002	Zolendronic acid	0	8333.3	-	0	8333.3	-	0	1	Biophosphonic acid inhibitor
FIMM000160-002	Gefitinib	0	8333.3	-	0	8333.3	-	0	1	EGFR inhibitor
FIMM000171-001	Anagrelide	0	8333.3	-	0	8333.3	-	0	1	Phosphodiesterase inhibitor
FIMM000172-003	Imatinib	0	8333.3	-	0	8333.3	-	0	1	Abl, c−Kit, PDGFRB inhibitor
FIMM000176-002	Vatalanib	0	8333.3	-	0	8333.3	-	0	1	VEGFR inhibitor
FIMM000183-002	Erlotinib	0	8333.3	-	0	8333.3	-	0	1	EGFR inhibitor
FIMM000227-001	Dexamethasone	0	8333.3	-	0	8333.3	-	0	1	Glucocorticoid agonist
FIMM000257-001	Goserelin	0	8333.3	-	0	8333.3	-	0	1	Luteinising hormone blocker
FIMM000262-003	Raloxifene	0	8333.3	-	0	8333.3	-	0	1	Selective estrogen receptor modulator
FIMM000290-003	Letrozole	0	8333.3	-	0	8333.3	-	0	1	Aromatase inhibitor
FIMM000296-001	Bexarotene	0	8333.3	-	0	8333.3	-	0	1	Antineoplastic agent, selectively activates retinoid X receptors
FIMM000303-003	Anastrozole	0	8333.3	-	0	8333.3	-	0	1	Non-steroidal aromatase inhibitor
FIMM000326-002	Lomustine	0	8333.3	-	0	8333.3	-	0	1	Alkylating agent
FIMM000356-003	Altretamine	0	8333.3	-	0	8333.3	-	0	1	Alkylating agent
FIMM000359-003	Amifostine	0	8333.3	-	0	8333.3	-	0	1	Cytoprotective agent, detoxifies platinum metabolites
FIMM000360-002	Aminoglutethimide	0	8333.3	-	0	8333.3	-	0	1	Aromatase and P450scc inhibitor
FIMM000390-003	Thalidomide	0	8333.3	-	0	8333.3	-	0	1	Immunosuppresant
FIMM000428-001	Finasteride	0	8333.3	-	0	8333.3	-	0	1	Type II 5α-reductase inhibitor
FIMM000446-001	Flutamide	0	8333.3	-	0	8333.3	-	0	1	Nonsteroidal antiandrogen
FIMM000463-003	Ifosfamide	0	8333.3	-	0	8333.3	-	0	1	Nitrogen mustard alkylating agent
FIMM000464-002	Imiquimod	0	8333.3	-	0	8333.3	-	0	1	Immunomodulatory agent
FIMM000484-001	Methylprednisolone	0	8333.3	-	0	8333.3	-	0	1	Immunosuppresant
FIMM000519-001	Prednisolone	0	8333.3	-	0	8333.3	-	0	1	Immunomodulatory agent
FIMM000521-003	Procarbazine	0	8333.3	-	0	8333.3	-	0	1	Alkylating agent
FIMM000523-001	Prednisone	0	8333.3	-	0	8333.3	-	0	1	Corticosteroidal immunosuppressant
FIMM000560-003	Temozolomide	0	8333.3	-	0	8333.3	-	0	1	Alkylating agent
FIMM000617-002	Fulvestrant	0	8333.3	-	0	8333.3	-	0	1	Estrogen receptor antagonist
FIMM000618-003	Megestrol	0	8333.3	-	0	8333.3	-	0	1	Steroidal inhibitor of luteinizing hormone
FIMM000620-003	Tamoxifen	0	8333.3	-	0	8333.3	-	0	1	Estrogen receptor antagonist
FIMM000773-001	Nilutamide	0	8333.3	-	0	8333.3	-	0	1	Nonsteroidal antiandrogen
FIMM000774-002	Aminolevulinic acid	0	8333.3	-	0	8333.3	-	0	1	Intermediate in heme biosynthesis
FIMM000833-002	Allopurinol	0	8333.3	-	0	8333.3	-	0	1	Xanthine oxidase inhibitor
FIMM000862-002	Busulfan	0	8333.3	-	0	8333.3	-	0	1	Alkylating antineoplastic agent
FIMM000983-002	Hydroxyurea	0	8333.3	-	0	8333.3	-	0	1	Ribonucleotide reductase inhibitor
FIMM001003-002	Methoxsalen	0	8333.3	-	0	8333.3	-	0	1	DNA cross-linking agent
FIMM001171-002	Carmustine	0	8333.3	-	0	8333.3	-	0	1	Alkylating agent
FIMM001217-002	Thiotepa	0	8333.3	-	0	8333.3	-	0	1	Alkylating agent
FIMM001244-001	Tacrolimus	0	8333.3	-	0	8333.3	-	0	1	Peptidyl-prolyl isomerase inhibitor
FIMM003593-002	Exemestane	0	8333.3	-	0	8333.3	-	0	1	Aromatase inhibitor
FIMM003709-001	Veliparib	0	8333.3	-	0	8333.3	-	0	1	PARP inhibitor
FIMM003711-001	Dovitinib	0	8333.3	-	0	8333.3	-	0	1	FGFR inhibitor
FIMM003716-001	Abiraterone	0	4166.7	-	0	4166.7	-	0	1	Cytochrome P450 17A1 (CYP17A1) inhibitor
FIMM003724-001	Decitabine	0	8333.3	-	0	8333.3	-	0	1	Nucleoside analog DNA methyl transferase inhibitor
FIMM003726-001	MGCD-265	0	8333.3	-	0	8333.3	-	0	1	MET, VEGFR−1, −2, −3, RON, TIE2 inhibitor
FIMM003733-001	Motesanib	0	8333.3	-	0	8333.3	-	0	1	Angiokinase inhibitor
FIMM003736-001	AG-014699	0	8333.3	-	0	8333.3	-	0	1	PARP inhibitor
FIMM003737-001	Tarenflurbil	0	8333.3	-	0	8333.3	-	0	1	Beta amyloid reducer
FIMM003745-001	Bimatoprost	0	4583.3	-	0	4583.3	-	0	1	Ocular hypotensive agent
FIMM003746-001	Doramapimod	0	8333.3	-	0	8333.3	-	0	1	p38 inhibitor
FIMM003747-001	Bryostatin 1	0	83.3333	-	0	83.333	-	0	1	Protein kinase C inhibitor
FIMM003752-001	NVP-LDE225	0	8333.3	-	0	8333.3	-	0	1	Smoothened antagonist
FIMM003756-001	Ruxolitinib	0	8333.3	-	0	8333.3	-	0	1	JAK1&2 inhibitor
FIMM003757-001	Fasudil	0	8333.3	-	0	8333.3	-	0	1	Rho kinase inhibitor
FIMM003759-001	Iniparib	0	8333.3	-	0	8333.3	-	0	1	PARP inhibitor
FIMM003760-001	MK-2206	0	8333.3	-	0	8333.3	-	0	1	AKT inhibitor
FIMM003762-001	Nelarabine	0	8333.3	-	0	8333.3	-	0	1	DNA synthesis inhibitor
FIMM003763-001	Nilotinib	0	8333.3	-	0	8333.3	-	0	1	BCR/Abl inhibitor
FIMM003766-001	Plerixafor	0	2083.3	-	0	2083.3	-	0	1	Irreversible CXCR4 antagonist
FIMM003767-001	PLX4032	0	8333.3	-	0	8333.3	-	0	1	B−Raf(V600E) inhibitor
FIMM003772-001	OSI-906	0	8333.3	-	0	8333.3	-	0	1	IGF1R inhibitor
FIMM003776-001	Tasocitinib	0	4166.7	-	0	4166.7	-	0	1	Janus kinase (JAK) inhibitor
FIMM003778-001	Axitinib	0	8333.3	-	0	8333.3	-	0	1	VEGFR, PDGFR, KIT inhibitor
FIMM003782-001	Lenalidomide	0	8333.3	-	0	8333.3	-	0	1	Thalidomide analogue
FIMM003784-001	Pazopanib	0	8333.3	-	0	8333.3	-	0	1	c-KIT, FGFR, PDGFR and VEGFR inhibitor
FIMM003789-001	Enzastaurin	0	8333.3	-	0	8333.3	-	0	1	PKCbeta inhibitor
FIMM003790-001	Olaparib	0	8333.3	-	0	8333.3	-	0	1	PARP inhibitor
FIMM003793-001	Vismodegib	0	8333.3	-	0	8333.3	-	0	1	Cyclopamine-competitive antagonist of the smoothened receptor
FIMM023794-001	Pentostatin	0	8333.3	-	0	8333.3	-	0	1	Antimetabolite; Purine analog
FIMM023801-001	Streptozocin	0	8333.3	-	0	8333.3	-	0	1	Alkylating agent
FIMM023803-001	Triethylenemelamine	0	8333.3	-	0	8333.3	-	0	1	Alkylating agent
FIMM023805-001	Mitomycin C	0	8333.3	-	0	8333.3	-	0	1	Antineoplastic anatibiotic; DNA crosslinker
FIMM023806-001	Carboplatin	0	8333.3	-	0	8333.3	-	0	1	DNA cross-linking agent
FIMM023810-001	Uracil mustard	0	8333.3	-	0	8333.3	-	0	1	Alkylating agent
FIMM023817-001	Capecitabine	0	8333.3	-	0	8333.3	-	0	1	Antimetabolite
FIMM023822-001	Melphalan	0	8333.3	-	0	8333.3	-	0	1	Nitrogen mustard alkylating agent
FIMM023825-001	Azacitidine	0	8333.3	-	0	8333.3	-	0	1	DNMT inhibitor
FIMM023829-001	Nelarabine	0	8333.3	-	0	8333.3	-	0	1	DNA synthesis inhibitor
FIMM100345-001	Prima-1 Met	0	8333.3	-	0	8333.3	-	0	1	p53 activator
FIMM100352-001	AZ 3146	0	8333.3	-	0	8333.3	-	0	1	Mps1 kinase (TTK) inhibitor
FIMM100355-001	Sotrastaurin	0	8333.3	-	0	8333.3	-	0	1	PKC inhibitor
FIMM100356-001	XL765	0.016624	8078.2	-	0	8333.3	-	0.016624	0.969388	mTOR/PI3K inhibitor
FIMM003770-001	XL-147	0.0173448	2014.7	-	0	2083.3	-	0.0173448	0.967071	PI3K inhibitor, pan−class I
FIMM023833-001	AC220	0.0185066	8028.7	-	0	8333.3	-	0.0185066	0.963448	FLT3 inhibitor
FIMM003753-001	OSI-027	7.2615	1075.1	-	7.1613	973.12	-	0.100203	1.1048	mTOR inhibitor
FIMM000556-004	Topotecan	10.5828	766.39	-	10.3638	660.88	-	0.21894	1.15965	Topoisomerase I inhibitor
FIMM003796-001	Epothilone B (Patupilone)	23.6094	29.103	-	23.3646	29.442	-	0.244757	0.988486	Tubulin stabilizer
FIMM000490-003	Mitoxantrone	19.8715	134.11	-	19.5419	143.12	-	0.329575	0.937046	Topoisomerase II inhibitor
FIMM023812-001	Cytarabine	6.18416	294.16	-	5.84002	591.4	-	0.344136	0.497396	Anti−metabolite, interferes with DNA synthesis
FIMM003758-001	Indibulin	7.92944	632.44	-	7.57513	752.61	-	0.354307	0.840329	Tubulin depolymerizer
FIMM003722-001	BIIB021	9.3475	1291.1	-	8.95442	868.98	-	0.393074	1.48576	HSP90 inhibitor
FIMM003771-001	YM155	40.6098	3.5564	-	40.1944	3.7526	-	0.415383	0.947716	Survivin inhibitor
FIMM100354-001	S-trityl-L-cysteine	15.6228	713.25	-	15.185	929.01	-	0.437844	0.767753	Eg5 inhibitor
FIMM023802-001	Vinorelbine	23.9712	23.646	-	23.4958	31.022	-	0.475413	0.762233	Antimitotic chemotherapy
FIMM003708-001	Selumetinib	10.735	296.8	-	10.2534	610.02	-	0.481552	0.486541	MEK inhibitor
FIMM003751-001	GSK1120212 (Trametinib)	22.5222	2.2069	-	22.0158	2.4585	-	0.506393	0.897661	MEK1/2 inhibitor
FIMM023815-001	Docetaxel	33.2893	1.5691	-	32.7126	2.7055	-	0.576741	0.579967	Tubulin stabilizer
FIMM003744-001	Belinostat	12.9361	667.56	-	12.2494	757.05	-	0.686617	0.881791	HDAC inhibitor
FIMM023823-001	Plicamycin	24.1769	55.959	-	23.4372	67.91	-	0.739669	0.824017	RNA synthesis inhibitor
FIMM000337-002	Vincristine	32.2205	3.552	-	31.337	5.3154	-	0.883544	0.668247	Mitotic inhibitor
FIMM003783-001	Panobinostat	29.5811	27.537	-	28.654	31.667	-	0.927119	0.86958	HDAC inhibitor
FIMM003740-001	PF 477736	7.71008	826.95		6.58262	1030		1.12746	0.802864	Chk1 inhibitor
FIMM003739-001	MK1775	14.3009	230.01		13.1714	348.07		1.12954	0.660815	Wee1 inhibitor
FIMM003728-001	Tipifarnib	14.0572	30.533		12.844	79.441		1.21319	0.384348	Farnesyltransferase inhibitor
FIMM023824-001	Everolimus	21.0893	0.8333		19.8283	1.1243		1.26109	0.741172	mTOR inhibitor
FIMM003729-001	AS703026 (Pimasertib)	17.401	50.024		16.0483	132.02		1.35271	0.378912	MEK inhibitor
FIMM003725-001	Alvocidib	20.2167	149.98		18.7885	180.67		1.42823	0.830132	Cdk inhibitor
FIMM023821-001	Ixabepilone	16.2335	251.11		14.8036	249.1		1.4299	1.00807	Microtubule stabilizer, epothilone B analog
FIMM003765-001	2-methoxyestradiol	8.29474	793.8		6.81964	1233.2		1.47509	0.643691	Angiogenesis inhibitor
FIMM023800-001	Dactinomycin	38.344	2.1843		36.8248	4.1934		1.51917	0.52089	RNA and DNA synthesis inhibitor
FIMM002337-002	BI 2536	24.8751	3.0799		23.3431	5.6733		1.53195	0.542876	PLK1 inhibitor
FIMM003723-001	CUDC-101	16.3553	321.14		14.7149	433.1		1.64046	0.741492	HDAC, EGFR, Her2 inhibitor
FIMM023818-001	Doxorubicin	19.6414	147.86		17.9012	204.84		1.74015	0.721832	Topoisomerase II inhibitor
FIMM003721-001	Serdemetan	6.5895	2563.3		4.83582	7041.7		1.75368	0.364017	HDM2−p53 antagonist
FIMM023799-001	Teniposide	7.08664	1984.1		5.23903	2842.5		1.84761	0.698012	Topoisomerase II inhibitor
FIMM003781-001	Canertinib	7.67465	1686.8		5.78077	2512.8		1.89389	0.671283	Pan−ErbB inhibitor
FIMM100365-001	XAV-939	4.00474	229.92		1.98452	2824.7		2.02022	0.0813963	Tankyrase−1 and −2
FIMM003750-001	CAL-101	2.02293	1092.5		0	8333.3		2.02293	0.131101	PI3K inhibitor, p110 subunit
FIMM003706-001	AT9283	18.622	173.02		16.5313	267.39		2.09076	0.64707	Aurora A&B, Jak2, Flt, Abl inhibitor
FIMM003788-001	Entinostat	2.12249	6071.1		0	8333.3		2.12249	0.728535	HDAC inhibitor
FIMM003717-001	Tanespimycin	17.295	232.51		15.147	376.71		2.14795	0.617212	HSP90 inhibitor
FIMM003785-001	Tandutinib	3.17625	1131.1		0.707587	7568.9		2.46866	0.14944	FLT3, PDGFR, KIT inhibitor
FIMM023797-001	Floxuridine	11.4708	291.43		8.85406	748.42		2.61675	0.389394	Antimetabolite; Analog of 5−fluorouracil
FIMM003797-001	Docetaxel	33.8375	1.8307		31.2076	2.7061		2.62986	0.676509	Tubulin stabilizer
FIMM003748-001	CI-994	2.63085	864.59		0	8333.3		2.63085	0.103751	HDAC inhibitor
FIMM003777-001	Fingolimod	7.79	1713.8		5.08524	2999.8		2.70476	0.571305	S1PR antagonist
FIMM003718-001	Alvespimycin	22.6886	75.741		19.9835	128.13		2.70515	0.591126	HSP90 inhibitor
FIMM003774-001	Lestaurtinib	11.3283	794.5		8.59314	1397.3		2.73513	0.568597	FLT3, JAK2, TrkA, TrkB, TrkC inhibitor
FIMM023819-001	Valrubicin	12.4728	272.56		9.56247	728.87		2.9103	0.373949	Topoisomerase II inhibitor
FIMM003787-001	Vorinostat	9.93887	1127.1		6.80577	2039.6		3.13309	0.552608	HDAC inhibitor
FIMM023831-001	Bleomycin	3.28374	124.56		0	8333.3		3.28374	0.0149473	Glycopeptide antibiotic, causes DNA breaks
FIMM003705-001	PD-0332991	9.43157	247.84		6.10583	125.01		3.32573	1.98256	Cdk inhibitor (Cdk4/6)
FIMM003764-001	NVP-AUY922	22.9679	26.589		19.6238	46.848		3.34402	0.567559	HSP90 inhibitor
FIMM023828-001	Fludarabine	3.39022	333.43		0	8333.3		3.39022	0.0400118	Antimetabolite, purine analog
FIMM003713-001	Crizotinib	4.01632	4065.5		0.594752	7785.9		3.42157	0.522162	ALK, c−Met inhibitor
FIMM003714-001	Danusertib	10.0705	1162.2		6.49648	1913.2		3.57406	0.607464	Aurora, Ret, TrkA, FGFR−1 inhibitor
FIMM003791-001	Masitinib	4.31436	1408.9		0.717212	7545.6		3.59715	0.186718	c−KIT inhibitor
FIMM100362-001	PKC412 (Midostaurin)	14.7069	206.02		11.0347	516.85		3.67214	0.398607	PKC, KA, S6K and EGFR inhibitor
FIMM003719-001	SNS-032	27.631	30.146		23.9349	53.124		3.69612	0.567465	Cdk inhibitor
FIMM003779-001	Saracatinib	10.3781	90.469		6.55069	651.55		3.82743	0.138852	Src, Abl inhibitor
FIMM023804-001	Cladribine	9.08496	91.818		5.20338	2882.3		3.88158	0.0318558	Anti−metabolite, purine analog
FIMM003749-001	BMS-754807	7.433	1191.5		3.5038	4705		3.92919	0.253241	IGF1R inhibitor
FIMM003761-001	MLN8237 (Alisertib)	8.75371	358.06		4.6106	917.04		4.14311	0.390452	Aurora A kinase inhibitor
FIMM003710-001	Afatinib	8.64823	1678.1		4.42573	3354.8		4.22249	0.500209	EGFR inhibitor
FIMM023826-001	Clofarabine	12.4608	28.117		8.22123	82.138		4.23961	0.342314	Anti−metabolite, purine analog
FIMM100366-001	UCN-01	27.8181	28.857		23.3519	66.768		4.46617	0.432198	PKCbeta, PDK1, Chk, Cdk2 inhibitor
FIMM001000-002	Mercaptopurine	4.57739	990.58		0	8333.3		4.57739	0.11887	Immunosuppresant
FIMM003792-001	GDC-0941 (Pictilisib)	12.0308	570.46		7.17664	2528.1		4.85412	0.225648	PI3K inhibitor, pan−class I (p110−selective)
FIMM023798-001	Gemcitabine	12.7956	78.667		7.86583	2487		4.92977	0.0316313	Antimetabolite, nucleoside analog
FIMM000397-003	Dacarbazine	7.62898	96.39		2.68295	1329.3		4.94603	0.0725118	Alkylating agent
FIMM003755-001	Everolimus	21.8485	0.8333		16.8647	0.8333		4.98382	1	mTOR inhibitor
FIMM023811-001	Daunorubicin	24.8717	52.182		19.8142	158.97		5.05751	0.328251	Topoisomerase II inhibitor
FIMM000649-002	Methotrexate	9.30322	4.3208		0	8333.3		9.30322	0.000518498	Antimetabolite; Anti−folate agent
